# Supplementary material for: Dataset on usage and engagement patterns for Facebook Live sellers in Thailand
Source: Data Brief. 2020 May 6;30:105661. doi: 10.1016/j.dib.2020.105661 (PMC7218155; doi:10.1016/j.dib.2020.105661)
Supplement: Supplementary file 1 [file mmc1.xml]

<?xml version="1.0" encoding="utf-8" standalone="no"?>
<data>
  <datasets>
    <author>nassim.deh@mahidol.ac.th</author>
    <type>1</type>
    <dataset>
      <name>Dataset on usage and engagement patterns for Facebook Live sellers in Thailand</name>
      <caption />
      <description>For the collected posts, the dataset records the type, date, and engagement metrics comprising shares, comments, and emoji reactions [2] within which we distinguish traditional “likes” from recently introduced emoji reactions, that are “love”, “wow”, “haha”, “sad” and “angry”, reflecting more varied sentiments than the more neutral “like” </description>
      <filetype>
        <name />
      </filetype>
      <filesize />
      <source>1</source>
      <sourcename>Reference Data</sourcename>
      <access>
        <type>1</type>
        <name>Data available in data repository</name>
        <reponame>UCI Machine Learning Repository</reponame>
        <PersistentId />
        <deeplinkurl>https://archive.ics.uci.edu/ml/machine-learning-databases/00488/Live.csv</deeplinkurl>
      </access>
    </dataset>
  </datasets>
</data>
